# Supplementary material for: Methodological Approaches to Pain Memory Assessment in Chronic Pain: A Scoping Review
Source: Brain Sci. 2025 Mar 14;15(3):308. doi: 10.3390/brainsci15030308 (PMC11939875; doi:10.3390/brainsci15030308)
Supplement: Supplementary file 1 [file brainsci-15-00308-s001.zip]

Archive with 1 entries (1 files):
- brainsci-3475489-supplementary.pdf
